# Supplementary material for: Prevalence of Pathogenic and Potentially Pathogenic Inborn Error of Immunity Associated Variants in Children with Severe Sepsis
Source: J Clin Immunol. 2022 Jan 1;42(2):350–64. doi: 10.1007/s10875-021-01183-4 (PMC8720168; doi:10.1007/s10875-021-01183-4)
Supplement: Supplementary file 4 — Supplementary file4 (XLS 45 KB) [file 10875_2021_1183_MOESM4_ESM.xls]

## Sheet: phenotype_detail_novel
ID	Gene	HGVS c	HGVS p	Expected Phenotype	Sex	Age	Race	PreviouslyHealthy	PrimaryDx	SecondaryDx	Pathogens Within +/-2d of enrollment	Ferritin >500ng/ml	CRP > 10mg/dl	Plts < 150 x 10^3/ul	Lymphs <1000/ul	Renal Failure	Cardiovascular Failure	Pulmonary Failure	CNS Failure	Liver Failure	Hematologic Failure	Mortality
P264	TAP1	c.147_148insA	p.Pro50ThrfsTer14	MHC class 1 deficiency	Female	6.58904	White	No	Status epilepticus	Seizure Urinary tract infection Pompe disease Chronic respiratory failure	Escherichia coli urinary tract infection	0	0	0	0	0	0	0	1	0	0	0
P034	SRP72	c.20_21insT	p.Val9GlyfsTer9	SRP72-deficiency	Male	6.56712	White	No	Sepsis	Hypothermia Hyponatremia Hypocortisolism	Human metapneumovirus nasopharyngeal PCR	1	0	1	0	1	1	1	0	0	0	1
P051	POLD1	c.1539delG	p.Lys514ArgfsTer17	Polymerase deficiency	Female	0.282192	Black	Yes	Altered mental status	Seizures Cerebal venous sinus thrombosis MSSA bacteremia Paratonsilar abscess Thrombocytopenia Disseminated intravascular coagulation Acute respiratory distress Suspected immunodeficiency Hypertonia	Staphylococcus aureus blood culture Staphylococcus aureus respiratory culture	1	1	1	0	0	0	1	1	0	0	0
P070	IL17RA	c.1188delG	p.Lys397AsnfsTer30	IL17-RA deficiency	Female	15.1781	Other/Unknown	Yes	Liver Failure	Parainfluenza Infection Acute Transaminitis Altered Mental Status	Parainfluenza nasopharyngeal PCR	1	0	1	1	1	1	0	1	1	0	0
P041	STAT1	c.890delA	p.Asn297ThrfsTer39	STAT 1 deficiency	Male	5.49041	Black	No	Severe sepsis	Gram negative septic shock Acute renal failure Acute sickle cell crisis Coagulopathy Disseminated intravascular coagulation	Escherichia coli urinary tract infection Escherichia coli bronchoalveolar lavage	1	1	1	1	1	1	1	1	1	1	0
P321	TERT	c.560del	p.Pro187ArgfsTer164	Dyskeratosis congenita/Aplastic anaemia	Female	2.42192	White	Yes	Respiratory syncytial virus bronchiolitis	Shock Respiratory Failure	Coronavirus nasopharyngeal PCR Respiratory syncytial virus nasopharyngeal PCR Staphylococcus Aureus abscess	0	1	0	1	0	1	0	0	0	0	0
P232	CFHR5	c.485_486dup	p.Glu163LysfsTer10	Haemolytic uraemic syndrome, atypical	Female	1.67945	White	Yes	Respiratory failure	Pneumonia Shock	Respiratoryiratory syncytial virus nasopharyngeal PCR Haemophilus influenzae respiratory culture	0	0	0	1	0	1	1	0	0	0	0
P189	SKIV2L	c.3055dupC	p.Arg1019ProfsTer36	Trichohepatoenteric syndrome	Female	1.73699	White	No	Septic shock	Respiratory failure Acute Respiratory Distress Syndrome Fluid overload Anemia Sodium channelopathy	Culture negative	0	1	1	0	0	1	1	0	0	0	0
P072	ERBB2IP	c.1303delG	p.Asp435MetfsTer46	ERBIN deficiency	Male	2.27397	White	No	Tracheitis	Seizures Pneumonia	Pseudomonas Aeruginosa respiratory culture Serratia Marcescens respiratory culture Yeast respiratory culture Staphylococcus aureus respiratory culture Stenotrophomonas Maltophilia respiratory culture	1	1	1	1	0	1	1	0	1	1	0
P341	CFHR5	c.61del	p.Thr21HisfsTer50	Haemolytic uraemic syndrome, atypical	Male	4.32329	White	No	Status epilepticus	None	Coronavirus nasopharyngeal PCR Respiratory syncytial virus nasopharyngeal PCR	0	0	0	1	0	1	0	0	0	0	0
P334	TERT	c.336del	p.Glu113ArgfsTer15	Dyskeratosis Congenita/Aplastic anaemia	Female	2.65479	White	No	Respiratory Distress	Respiratory syncytial virus bronchiolitis Pneumonia Chronic lung disease	Respiratory syncytial virus nasopharyngeal PCR	0	1	1	0	0	0	1	0	0	0	0
P002	XIAP	c.738delT	p.Asp247IlefsTer46	XIAP deficiency	Male	8.85479	White	No	Toxic shock	None	Culture Negative	1	0	1	1	0	1	0	1	0	1	0
P193	FANCD2	c.3463delA	p.Ile1155LeufsTer43	Fanconi anaemia	Female	15.4192	Black	Yes	Pneumonia	Acute respiratory failure	Culture Negative	0	1	0	1	0	1	1	0	0	0	0
P289	MEFV	c.414del	p.Ala139LeufsTer20	Mediterranean fever, familial	Female	1.44932	Black	No	Respiratory failure	Acute viral bronchiolitis Left ventricular diastolic dysfunction Hypoplastic right lung Partial Anomolous Pulmonary Venous Return	Rhinovirus nasopharyngeal PCR Citrobacter amalonaticus urinary tract infection	0	0	0	0	0	1	1	0	0	0	0
P066	RTEL1	c.2332C>T	p.Arg778Ter	Dyskeratosis congenita (RTEL1) deficiency	Male	1.98904	Black	No	Acute respiratory failure	Pulmonary hypertension Respiratory syncytial virus bronchiolitis Superimposed bacterial pneumonia	Pseudomonas aeruginosa respiratory culture	1	1	1	1	0	1	1	0	0	1	0
P062	REL	c.1086delA	p.Glu363AsnfsTer11	c-Rel deficiency	Male	1.78082	Black	Yes	Respiratory distress	Accidental hydrocarbon ingestion	Haemophilus influenzae respiratory culture Adenovirus nasopharyngeal PCR Rhinovirus/Enterovirus nasopharyngeal PCR	1	1	1	0	0	1	1	0	0	1	0
P109	IRF4	c.402_403delAGinsGT	p.Gly135Ter	IRF4 haploinsufficiency	Male	0.241096	White	Yes	Septic Shock	Acute Respiratory Failure	Streptococcus pneumoniae respiratory culture Haemophilus influenzae respiratory culture Respiratoryiratory synctial virus B	0	0	0	0	0	1	1	0	0	0	0
P305	GATA2	c.16dup	p.Glu6GlyfsTer179	GATA2 deficiency	Male	3.38904	Black	No	Respiratory failure	Status asthmaticus Chronic lung disease Shock Fluid overload	Respiratoryiratory syncytial virus Rhinovirus/Enterovirus nasopharyngeal PCR Streptococcus pneumoniae respiratory culture Haemophilus influenzae respiratory culture Proteus mirabilis urine culture	0	0	0	0	0	1	1	0	0	0	0
P120	ACD	c.1285_1286insC	p.Ser429ThrfsTer10	Ataxia pancytopenia syndrome	Female	0.627397	White	Yes	Septic Shock	Respiratory Failure Human metapneumovirus	Human metapneumovirus nasopharyngeal PCR group A Streptococcus Pleural Fluid group A Streptococcus Blood culture	0	1	1	0	0	1	0	0	1	0	0
P014	ITGB2	c.821dupA	p.Leu275AlafsTer39	Leukocyte adhesion deficiency type 1	Female	6.63562	White	No	Status epilepticus	Posterior reversible encephalopathy syndrome Acute respiratory failure Radiation injury of brain	Cytomegalovirus blood PCR Epstein-Barr virus blood PCR Escherichia coli urinary tract infection	1	1	1	1	0	1	1	0	1	0	1
P210	KMT2D	c.6955dup	p.Leu2319ProfsTer7	Kabuki syndrome	Female	16.7562	White	No	Respiratory failure	Pneumonia Dehydration	Staphylococcus aureus respiratory culture	0	1	1	1	0	1	1	0	0	0	0
P210	TBX1	c.1452del	p.Ala485ArgfsTer?	DiGeorge Syndrome/TBX1 deficiency	Female	16.7562	White	No	Respiratory failure	Pneumonia Dehydration	Staphylococcus aureus respiratory culture	0	1	1	1	0	1	1	0	0	0	0
P058	ERBB2IP	c.3053delA	p.Asn1018IlefsTer11	ERBIN deficiency	Male	0.526027	White	No	Acute respiratory distress	Ascites Hepatic veno-occlusive disease Bone marrow transplant Congential thrombocytopenia Wiskott Aldrich Syndrome Acute liver failure	Culture negative	1	0	1	1	1	1	1	0	1	1	0
P043	RTEL1	c.2879dupG	p.Leu962ProfsTer4	Dyskeratosis congenita (RTEL1) deficiency	Male	2.8274	White	No	Septic shock	Neuroblastoma	Klebsiella oxytoca blood culture Enterobacter cloacae blood culture	1	1	1	1	0	1	1	0	0	0	0
P043	TTC37	c.2448delA	p.Ala817GlnfsTer2	TTC37 deficiency	Male	2.8274	White	No	Septic shock	Neuroblastoma	Klebsiella oxytoca blood culture Enterobacter cloacae blood culture	1	1	1	1	0	1	1	0	0	0	0
P128	SPINK5	c.1658dupT	p.Glu554ArgfsTer3	Netherton syndrome	Male	0.183562	White	No	Acute hypoxemic respiratory failure	Protein losing enteropathy syndrome Encounter for pre-transplant evaluation for heart transplant Encounter for palliative care Sepsis Acute on chronic right ventricular systolic and diastolic failure Plastic bronchitis	Parainfluenza - Type 4 nasopharyngeal PCR Adenovirus nasopharyngeal PCR	0	1	1	1	1	1	1	1	1	1	1
P342	ITGB2	c.1323del	p.Leu442PhefsTer87	Leukocyte adhesion deficiency type 1	Male	4.12055	White	Yes	Respiratory Distress	None	Rhinovirus/Enterovirus nasopharyngeal PCR Influenza A - 2009 H1N1 nasopharyngeal PCR	0	0	1	1	0	1	1	0	0	0	0
P342	SLC39A7	c.170del	p.Gly57AlafsTer88	SLC39A7 (ZIP7) deficiency	Male	4.12055	White	Yes	Respiratory Distress	None	Rhinovirus/Enterovirus nasopharyngeal PCR Influenza A - 2009 H1N1 nasopharyngeal PCR	0	0	1	1	0	1	1	0	0	0	0
P307	CFH	c.920dup	p.Cys309MetfsTer18	Haemolytic uraemic syndrome, atypical	Male	0.317808	White	No	Acute respiratory insufficiency secondary to bronchiolitis	Chronic wolffe-parkison white Recent ICU admit with intubation	Culture negative	0	0	0	0	0	0	1	0	0	0	0
P038	CHD7	c.2413delA	p.Ile805LeufsTer2	CHARGE syndrome	Male	12.0082	Other/Unknown	Yes	Influenza Associated ARDS	Pneumonia Pulmonary hemorrhage Disseminated intravascular coagulation Septic Shock	Influenza nasopharyngeal PCR	1	1	1	1	0	1	1	0	0	1	1
P075	CFHR4	c.1177+2T>C		Haemolytic uraemic syndrome, atypical	Female	13.0411	Other/Unknown	No	Respiratory failure	Spinal fusion	Staphylococcus aureus respiratory culture	1	1	0	0	0	1	1	0	0	0	0
P075	TCF3	c.1921dupC	p.His641ProfsTer61	Common variable immune deficiency	Female	13.0411	Other/Unknown	No	Respiratory failure	Spinal fusion	Staphylococcus aureus respiratory culture	1	1	0	0	0	1	1	0	0	0	0
P061	IRF4	c.402_403delAGinsGT	p.Gly135Ter	IRF4 haploinsufficiency	Male	5.0274	Black	Yes	Septic shock	None	Klebsiella Pneumoniae blood culture Enterococcus faecalis blood culture	1	1	1	1	0	1	0	0	0	1	0
P167	CFH	c.2931delA	p.Lys977AsnfsTer9	Haemolytic uraemic syndrome, atypical	Male	3.01644	Black	No	Fever	Pneumonia	Staphylococcus aureus (MRSA) respiratory culture	0	0	1	0	0	1	1	0	0	1	0
