# Supplementary material for: Prevalence of Pathogenic and Potentially Pathogenic Inborn Error of Immunity Associated Variants in Children with Severe Sepsis
Source: J Clin Immunol. 2022 Jan 1;42(2):350–64. doi: 10.1007/s10875-021-01183-4 (PMC8720168; doi:10.1007/s10875-021-01183-4)
Supplement: Supplementary file 7 — Supplementary file7 (XLSX 40 KB) [file 10875_2021_1183_MOESM7_ESM.xlsx]

## Sheet: data.and.gnomad.MAF.chi.sq.BH.c
Gene	HGVS c	HGVS p	Inheritance Pattern	IUIS Class	Cohort.Count	Cohort.Without	cohort.MAF	all.gnomad.allele	all.gnomad.without	gnomad.MAF.all	p-value	p-adj.BH (N=129)	AA.sepsis.var.count	AA.sepsis.WT.count	AA.Sepsis.MAF	Not.AA.Sepsis.var.count	Not.AA.Sepsis.WT.count	Not.AA.Sepsis.MAF	p-value	p-adj.BH (N=129)	GNOMAD.AA.sepsis.var.count	GNOMAD.AA.sepsis.WT.count	GNOMAD.AA.MAF	p-value	p-adj.BH (N=129)
ACD	c.1285_1286insC	p.Ser429ThrfsTer10	AD	Bone marrow failure	1	659	0.00151515	0	0	NF	NA	NA	0	140	0	1	519	0.00192308	0.6036	1	0	0	Not Found	NA	NA
AIRE	c.1411C>T	p.Arg471Cys	AD or AR	Diseases of immune dysregulation	2	658	0.0030303	2155	217761	0.009799	0.1172	1	0	140	0	2	518	0.00384615	1	1	45	19407	0.00231339	1	1
AIRE	c.755C>T	p.Pro252Leu	AD or AR	Diseases of immune dysregulation	2	658	0.0030303	942	278410	0.003372	1	1	1	139	0.00714286	1	519	0.00192308	0.8956	1	839	23405	0.0346065	0.1225	1
AIRE	c.901G>A	p.Val301Met	AD or AR	Diseases of immune dysregulation	1	659	0.00151515	298	281016	0.001059	1	1	0	140	0	1	519	0.00192308	1	1	16	24856	0.000643294	1	1
C3	c.1407G>C	p.Glu469Asp	AD	Complement deficiencies	14	646	0.0212121	1265	281581	0.004472	1.457e-10	1.21466e-07	12	128	0.0857143	2	518	0.00384615	3.438e-07	4.43502e-05	1082	23866	0.0433702	0.01442	1
C3	c.2203C>T	p.Arg735Trp	AD	Complement deficiencies	2	658	0.0030303	585	279937	0.002085	0.9169	1	0	140	0	2	518	0.00384615	1	1	10	24776	0.000403454	1	1
C3	c.26T>C	p.Leu9Pro	AD	Complement deficiencies	1	659	0.00151515	89	238123	0.0003736	0.6137	1	0	140	0	1	519	0.00192308	1	1	4	21298	0.000187776	1	1
C3	c.3671G>A	p.Gly1224Asp	AD	Complement deficiencies	3	657	0.00454546	537	282353	0.001898	0.2665	1	2	138	0.0142857	1	519	0.00192308	0.2215	1	457	24507	0.0183064	0.9698	1
C3	c.443G>A	p.Arg148Gln	AD	Complement deficiencies	1	659	0.00151515	2	282816	7.072e-06	2.2e-16	4.52069e-07	1	139	0.00714286	0	520	0	0.05377	1	0	24960	0	3.16098e-11	4.07767e-09
C3	c.4645C>A	p.Leu1549Met	AD	Complement deficiencies	1	659	0.00151515	378	280528	0.001346	1	1	1	139	0.00714286	0	520	0	0.481	1	341	24519	0.0137168	0.7619	1
C3	c.4855A>C	p.Ser1619Arg	AD	Complement deficiencies	1	659	0.00151515	329	282501	0.001163	1	1	0	140	0	1	519	0.00192308	1	1	10	24950	0.000400641	1	1
CARD14	c.1772C>T	p.Thr591Met	AD	Autoinflammatory disorders	1	659	0.00151515	185	281389	0.000657	0.9213	1	0	140	0	1	519	0.00192308	1	1	4	24858	0.000160888	1	1
CARD14	c.205C>T	p.Arg69Trp	AD	Autoinflammatory disorders	1	659	0.00151515	31	179063	0.0001731	0.2635	1	0	140	0	1	519	0.00192308	1	1	3	16913	0.000177347	1	1
CASP10	c.1216A>T	p.Ile406Leu	AD	Diseases of immune dysregulation	2	658	0.0030303	1279	281141	0.004529	0.7775	1	0	140	0	2	518	0.00384615	1	1	11	24947	0.00044074	1	1
CD46	c.1058C>T	p.Ala353Val	AD	Complement deficiencies	8	652	0.0122699	4347	277833	0.01541	0.5988	1	1	139	0.00714286	7	513	0.0134615	0.8639	1	62	24872	0.00248656	0.8018	1
CD46	c.287-2A>G		AD	Complement deficiencies	1	659	0.00151515	6	239276	2.508e-05	0.0005217	0.0672993	0	140	0	1	519	0.00192308	1	1	0	15038	0	1	1
CD46	c.38C>T	p.Ser13Phe	AD	Complement deficiencies	2	658	0.0030303	1393	281413	0.004926	0.677	1	0	140	0	2	518	0.00384615	1	1	89	24869	0.00356599	1	1
CFB	c.1598A>G	p.Lys533Arg	AD	Complement deficiencies	2	658	0.0030303	2351	276067	0.008444	0.1915	1	2	138	0.0142857	0	520	0	0.06239	1	258	23712	0.0107635	1	1
CFB	c.1697A>C	p.Glu566Ala	AD	Complement deficiencies	6	654	0.00909091	2961	274999	0.01065	0.841	1	0	140	0	6	514	0.0115385	0.4382	1	250	23550	0.0105042	0.4225	1
CFB	c.724A>C	p.Ile242Leu	AD	Complement deficiencies	1	659	0.00151515	297	279989	0.00106	1	1	1	139	0.00714286	0	520	0	0.481	1	68	24228	0.00279881	0.8672	1
CFH	c.1652T>C	p.Ile551Thr	AD or AR	Complement deficiencies	4	656	0.00606061	1443	280737	0.005114	0.9462	1	3	137	0.0214286	1	519	0.00192308	0.04276	1	1297	23649	0.0519923	0.1511	1
CFH	c.2850G>T	p.Gln950His	AD or AR	Complement deficiencies	5	655	0.00757576	1106	281672	0.003911	0.1323	1	2	138	0.0144928	3	517	0.00576923	0.2875	1	20	24950	0.000800961	7.545e-08	9.73306e-06
CFH	c.2931delA	p.Lys977AsnfsTer9	AD or AR	Complement deficiencies	1	659	0.00151515	0	0	NF	NA	NA	1	139	0.00714286	0	520	0	0.481	1	Not Found	Not Found	Not Found	NA	NA
CFH	c.3148A>T	p.Asn1050Tyr	AD or AR	Complement deficiencies	14	646	0.0212121	4155	278657	0.01469	0.2194	1	5	135	0.0357143	9	511	0.0173077	0.3119	1	685	24283	0.0274351	0.7351	1
CFH	c.3176T>C	p.Ile1059Thr	AD or AR	Complement deficiencies	8	652	0.0121212	1924	280900	0.006803	0.155	1	6	134	0.0428571	2	518	0.00384615	0.0009359	0.120731	1730	23232	0.0693053	0.2878	1
CFH	c.7C>G	p.Leu3Val	AD or AR	Complement deficiencies	1	659	0.00151515	69	282479	0.0002442	0.4036	1	0	140	0	1	519	0.00192308	1	1	1	24947	4.00834e-05	1	1
CFH	c.920dup	p.Cys309MetfsTer18	AD or AR	Complement deficiencies	2	658	0.0030303	0	0	NF	NA	NA	0	140	0	2	518	0.00384615	1	1	Not Found	Not Found	Not Found	NA	NA
CFHR3	c.424C>T	p.Arg142Cys	AD or AR	Complement deficiencies	15	645	0.0227273	2118	264600	0.007941	2.001e-05	0.00258073	12	128	0.0857143	3	517	0.00576923	1.763e-08	2.27363e-06	1572	18758	0.0773242	0.7112	1
CFHR4	c.1177+2T>C		AD	Complement deficiencies	1	659	0.00151515	124	277764	0.0004462	0.7076	1	0	140	0	1	519	0.00192308	1	1	11	24613	0.000446719	1	1
CFHR5	c.1067G>A	p.Arg356His	AD	Complement deficiencies	8	652	0.0121212	4559	276277	0.01623	0.4958	1	1	139	0.00714286	7	513	0.0134615	0.8639	1	128	24678	0.00516004	1	1
CFHR5	c.1135G>C	p.Val379Leu	AD	Complement deficiencies	2	658	0.0030303	519	281461	0.001841	0.7968	1	2	138	0.0142857	0	520	0	0.06239	1	337	24577	0.0135265	1	1
CFHR5	c.434G>A	p.Gly145Glu	AD	Complement deficiencies	9	651	0.0136364	3810	277322	0.01355	0.9851	1	8	132	0.0571429	1	519	0.00192308	5.716e-07	7.37331e-05	2879	21567	0.11777	0.02629	1
CFHR5	c.485_486dup	p.Glu163LysfsTer10	AD	Complement deficiencies	1	659	0.00151515	1902	279862	0.00675	0.1603	1	0	140	0	1	519	0.00192308	1	1	11	24839	0.000442656	1	1
CFHR5	c.61del	p.Thr21HisfsTer50	AD	Complement deficiencies	1	659	0.00151515	20	250756	7.975e-05	0.05777	1	0	140	0	1	519	0.00192308	1	1	0	16014	0	1	1
CFI	c.1246A>C	p.Ile416Leu	AD	Complement deficiencies	2	658	0.0030303	346	282420	0.001224	0.4428	1	2	138	0.0142857	0	520	0	0.06239	1	295	24673	0.0118151	1	1
CFI	c.1322A>G	p.Lys441Arg	AD	Complement deficiencies	1	659	0.00151515	1011	281819	0.003575	0.5759	1	0	140	0	1	519	0.00192308	1	1	4	24968	0.000160179	1	1
CFI	c.1534+5G>T		AD	Complement deficiencies	3	657	0.00454546	2447	280117	0.00866	0.3525	1	0	140	0	3	517	0.00576923	0.8469	1	71	24885	0.00284501	1	1
CFI	c.1642G>C	p.Glu548Gln	AD	Complement deficiencies	3	657	0.00454546	232	282446	0.0008207	0.00821	1	2	138	0.0142857	1	519	0.00192308	0.2215	1	129	24833	0.00516786	0.3655	1
CFI	c.548A>G	p.His183Arg	AD	Complement deficiencies	1	659	0.00151515	192	282598	0.0006789	0.9397	1	1	139	0.00714286	0	520	0	0.481	1	181	24787	0.00724928	1	1
CFI	c.782G>A	p.Gly261Asp	AD	Complement deficiencies	2	658	0.0030303	378	282454	0.001336	0.5122	1	0	140	0	2	518	0.00384615	1	1	14	24960	0.000560583	1	1
CFTR	c.220C>T	p.Arg74Trp	AR	Congenital defects of phagocyte number or function	2	658	0.0030303	485	281877	0.001718	0.7319	1	2	138	0.0142857	0	520	0	0.06239	1	334	24634	0.0133771	1	1
CFTR	c.221G>A	p.Arg74Gln	AR	Congenital defects of phagocyte number or function	2	658	0.0030303	72	282308	0.000255	0.001375	0.177375	0	140	0	2	518	0.00384615	1	1	4	24960	0.000160231	1	1
CFTR	c.3808G>A	p.Asp1270Asn	AR	Congenital defects of phagocyte number or function	2	658	0.0030303	427	281923	0.001512	0.6168	1	2	138	0.0142857	0	520	0	0.06239	1	341	24619	0.0136619	1	1
CFTR	c.890G>A	p.Arg297Gln	AR	Congenital defects of phagocyte number or function	2	658	0.0030303	177	281773	0.0006278	0.09375	1	0	140	0	2	518	0.00384615	1	1	6	24960	0.000240327	1	1
CHD7	c.127A>G	p.Ile43Val	AD	Combined immunodeficiencies with associated or syndromic features	2	658	0.0030303	78	279620	0.0002789	0.002474	0.319146	0	140	0	2	518	0.00384615	1	1	1	24087	4.15144e-05	1	1
CHD7	c.2230G>A	p.Gly744Ser	AD	Combined immunodeficiencies with associated or syndromic features	1	659	0.00151515	403	278669	0.001444	1	1	1	139	0.00714286	0	520	0	0.481	1	364	23790	0.01507	0.6742	1
CHD7	c.2413delA	p.Ile805LeufsTer2	AD	Combined immunodeficiencies with associated or syndromic features	1	659	0.00151515	0	0	NF	NA	NA	0	140	0	1	519	0.00192308	1	1	Not Found	Not Found	Not Found	NA	NA
CTLA4	c.326G>A	p.Gly109Glu	AD	Diseases of immune dysregulation	1	659	0.00151515	71	281911	0.0002518	0.4177	1	0	140	0	1	519	0.00192308	1	1	1	24963	4.00577e-05	1	1
ELANE	c.428G>A	p.Arg143His	AD	Congenital defects of phagocyte number or function	1	659	0.00151515	46	268670	0.0001712	0.2561	1	0	140	0	1	519	0.00192308	1	1	1	24293	4.11624e-05	1	1
ELANE	c.655G>A	p.Val219Ile	AD	Congenital defects of phagocyte number or function	3	657	0.00454546	855	281363	0.00303	0.7241	1	3	137	0.0214286	0	520	0	0.008341	1	741	24175	0.0297399	0.7428	1
ELANE	c.770C>T	p.Pro257Leu	AD	Congenital defects of phagocyte number or function	2	658	0.0030303	1767	279027	0.006293	0.4163	1	0	140	0	2	518	0.00384615	1	1	17	24661	0.000688873	1	1
ELANE	c.784C>T	p.Pro262Ser	AD	Congenital defects of phagocyte number or function	1	659	0.00151515	45	279931	0.0001607	0.233	1	1	139	0.00714286	0	520	0	0.481	1	44	24434	0.00179753	0.6282	1
ELANE	c.785C>T	p.Pro262Leu	AD	Congenital defects of phagocyte number or function	2	658	0.0030303	280	248212	0.0011268	0.3827	1	2	138	0.0142857	0	520	0	0.06239	1	387	24095	0.0158075	1	1
ERBB2IP	c.1303delG	p.Asp435MetfsTer46	AD	Combined immunodeficiencies with associated or syndromic features	1	659	0.00151515	0	0	NF	NA	NA	0	140	0	1	519	0.00192308	0.6036	1	0	0	Not Found	NA	NA
ERBB2IP	c.3053delA	p.Asn1018IlefsTer11	AD	Combined immunodeficiencies with associated or syndromic features	1	659	0.00151515	0	0	NF	NA	NA	0	140	0	1	519	0.00192308	0.6036	1	0	0	Not Found	NA	NA
FANCD2	c.3463delA	p.Ile1155LeufsTer43	AR	Bone marrow failure	2	658	0.0030303	0	0	NF	NA	NA	2	138	0.0142857	0	520	0	0.0447418	1	0	0	Not Found	NA	NA
FANCG	c.890C>T	p.Thr297Ile	AR	Bone marrow failure	2	658	0.0030303	4731	278135	0.0167252	0.00608999	0.785608	0	140	0	2	518	0.00384615	0.462392	1	2237	24950	0.082282	0.0003969	1
FAS	c.580G>A	p.Glu194Lys	AD	Diseases of immune dysregulation	2	658	0.0030303	418	282232	0.001479	0.5973	1	0	140	0	2	518	0.00384615	1	1	8	24952	0.000320513	1	1
GATA2	c.16dup	p.Glu6GlyfsTer179	AD	Congenital defects of phagocyte number or function	2	658	0.0030303	0	0	NF	NA	NA	2	138	0.0142857	0	520	0	0.06239	1	Not Found	Not Found	Not Found	NA	NA
IL17RA	c.1188delG	p.Lys397AsnfsTer30	AR	Defects in intrinsic and innate immunity	2	658	0.0030303	0	0	NF	NA	NA	0	140	0	2	518	0.00384615	1	1	Not Found	Not Found	Not Found	NA	NA
IL2RG	c.115+5G>A		XLR	Immunodeficiencies affecting cellular and humoral immunity	1	480	0.002079	0	0	NF	NA	NA	0	94	0	1	386	0.00258398	1	1	Not Found	Not Found	Not Found	NA	NA
IRF3	c.829G>A	p.Ala277Thr	AD	Defects in intrinsic and innate immunity	9	651	0.0136364	1133	280723	0.00402	0.0001006	0.0129778	0	140	0	9	511	0.0173077	0.117	1	24	24862	0.000964398	0.7132	1
IRF4	c.402delA	p.Gly135GlufsTer14	AD	Defects in intrinsic and innate immunity	2	658	0.0030303	0	0	NF	NA	NA	1	139	0.00714286	1	519	0.00192308	0.379501	1	0	0	Not Found	NA	NA
ITGB2	c.1323del	p.Leu442PhefsTer87	AR	Congenital defects of phagocyte number or function	2	658	0.0030303	0	0	NF	NA	NA	0	140	0	2	518	0.00384615	1	1	Not Found	Not Found	Not Found	NA	NA
ITGB2	c.821dupA	p.Leu275AlafsTer39	AR	Congenital defects of phagocyte number or function	2	658	0.0030303	0	0	NF	NA	NA	0	140	0	2	518	0.00384615	1	1	Not Found	Not Found	Not Found	NA	NA
KMT2A	c.10850T>C	p.Leu3617Pro	AD	Combined immunodeficiencies with associated or syndromic features	1	659	0.00151515	232	282546	0.000820432	0.5339	1	0	140	0	1	519	0.00192308	0.6036	1	0	24960	Not Found	NA	NA
KMT2D	c.1010C>T	p.Ser337Leu	AD	Combined immunodeficiencies with associated or syndromic features	1	659	0.00151515	13	280653	4.632e-05	0.009858	1	1	139	0.00714286	0	520	0	0.481	1	12	24182	0.000495991	0.1188	1
KMT2D	c.10192A>G	p.Met3398Val	AD	Combined immunodeficiencies with associated or syndromic features	8	652	0.0121212	2383	269923	0.00875	0.4722	1	0	140	0	8	512	0.0153846	0.2976	1	37	24081	0.00153412	1	1
KMT2D	c.3392C>T	p.Pro1131Leu	AD	Combined immunodeficiencies with associated or syndromic features	1	659	0.00151515	343	278653	0.001229	1	1	0	140	0	1	519	0.00192308	1	1	4	23746	0.000168421	1	1
KMT2D	c.3572C>T	p.Pro1191Leu	AD	Combined immunodeficiencies with associated or syndromic features	1	659	0.00151515	264	280218	0.0009412	1	1	0	140	0	1	519	0.00192308	1	1	2	24154	8.27952e-05	1	1
KMT2D	c.5477G>T	p.Gly1826Val	AD	Combined immunodeficiencies with associated or syndromic features	1	659	0.00151515	250	280416	0.0008907	1	1	0	140	0	1	519	0.00192308	1	1	1	24187	4.13428e-05	1	1
KMT2D	c.6076A>G	p.Ile2026Val	AD	Combined immunodeficiencies with associated or syndromic features	3	657	0.00454546	337	279885	0.001203	0.05658	1	3	137	0.0214286	0	520	0	0.008341	1	321	23745	0.0133383	0.6442	1
KMT2D	c.6437C>T	p.Pro2146Leu	AD	Combined immunodeficiencies with associated or syndromic features	1	659	0.00151515	36	198916	0.0001809	0.2794	1	0	140	0	1	519	0.00192308	1	1	1	20055	4.98604e-05	1	1
KMT2D	c.6955dup	p.Leu2319ProfsTer7	AD	Combined immunodeficiencies with associated or syndromic features	1	659	0.00151515	0	0	NF	NA	NA	0	140	0	1	519	0.00192308	1	1	Not Found	Not Found	Not Found	NA	NA
MEFV	c.1105C>T	p.Pro369Ser	AD or AR	Autoinflammatory disorders	9	651	0.0136364	4150	278078	0.0147	0.9475	1	1	139	0.00714286	8	512	0.0153846	0.737	1	101	24841	0.00404939	1	1
MEFV	c.1223G>A	p.Arg408Gln	AD or AR	Autoinflammatory disorders	8	652	0.0121212	3771	278415	0.01336	0.914	1	1	139	0.00714286	7	513	0.0134615	0.8639	1	103	24815	0.00413356	1	1
MEFV	c.1772T>C	p.Ile591Thr	AD or AR	Autoinflammatory disorders	8	652	0.0121212	3076	279374	0.01089	0.9072	1	0	140	0	8	512	0.0153846	0.2976	1	47	24883	0.00188528	1	1
MEFV	c.2084A>G	p.Lys695Arg	AD or AR	Autoinflammatory disorders	3	657	0.00454546	1648	281230	0.005826	0.8605	1	0	140	0	3	517	0.00576923	0.8469	1	7	24959	0.000280381	1	1
MEFV	c.2230G>T	p.Ala744Ser	AD or AR	Autoinflammatory disorders	2	658	0.0030303	499	282343	0.001764	0.7569	1	0	140	0	2	518	0.00384615	1	1	7	24961	0.000280359	1	1
MEFV	c.289C>A	p.Gln97Lys	AD or AR	Autoinflammatory disorders	1	659	0.00151515	14	245276	5.708e-05	0.02175	1	0	140	0	1	519	0.00192308	1	1	0	14948	0	1	1
MEFV	c.329T>C	p.Leu110Pro	AD or AR	Autoinflammatory disorders	4	656	0.00606061	1774	276880	0.006366	1	1	0	140	0	4	516	0.00769231	0.669	1	2	24056	8.31324e-05	1	1
MEFV	c.414del	p.Ala139LeufsTer20	AD or AR	Autoinflammatory disorders	2	658	0.0030303	0	0	NF	NA	NA	2	138	0.0142857	0	520	0	0.06239	1	Not Found	Not Found	Not Found	NA	NA
MEFV	c.586G>T	p.Gly196Trp	AD or AR	Autoinflammatory disorders	4	656	0.00606061	390	234374	0.001661	0.02235	1	4	136	0.0285714	0	520	0	0.001143	0.147447	350	19828	0.0173456	0.4917	1
NLRP12	c.850C>T	p.Arg284Ter	AD	Autoinflammatory disorders	1	659	0.00151515	42	282364	0.0001487	0.2062	1	1	139	0.00714286	0	520	0	0.481	1	34	24882	0.00136459	0.4897	1
NLRP12	c.910C>T	p.His304Tyr	AD	Autoinflammatory disorders	2	658	0.0030303	1251	281381	0.004426	0.8055	1	0	140	0	2	518	0.00384615	1	1	15	24921	0.00060154	1	1
NLRP3	c.2113C>A	p.Gln705Lys	AD	Autoinflammatory disorders	22	638	0.0333333	10781	269935	0.03841	0.5647	1	0	140	0	22	498	0.0423077	0.271	1	229	24721	0.00917836	0.4882	1
NLRP3	c.2182A>G	p.Ser728Gly	AD	Autoinflammatory disorders	1	659	0.00151515	147	282695	0.0005197	0.7908	1	0	140	0	1	519	0.00192308	1	1	4	24964	0.000160205	1	1
NLRP3	c.598G>A	p.Val200Met	AD	Autoinflammatory disorders	2	658	0.0030303	2351	280215	0.00832	0.2003	1	0	140	0	2	518	0.00384615	1	1	32	24914	0.00128277	1	1
NOD2	c.2264C>T	p.Ala755Val	AD	Autoinflammatory disorders	1	659	0.00151515	711	281563	0.002519	0.9004	1	0	140	0	1	519	0.00192308	1	1	15	24891	0.000602265	1	1
POLD1	c.1539delG	p.Lys514ArgfsTer17	AR	Immunodeficiencies affecting cellular and humoral immunity	2	658	0.0030303	0	0	NF	NA	NA	2	138	0.0142857	0	520	0	0.0447418	1	0	0	Not Found	NA	NA
POLR3C	c.251G>A	p.Arg84Gln	AD	Defects in intrinsic and innate immunity	2	658	0.0030303	1359	279659	0.00483599	0.698611	1	0	140	0	2	518	0.00384615	1	1	27	24828	0.0010863	1	1
PRF1	c.11G>A	p.Arg4His	AR	Diseases of immune dysregulation	2	658	0.0030303	1909	227183	0.008333	0.1994	1	2	138	0.0142857	0	520	0	0.06239	1	1716	18700	0.0840517	0.004812	0.620748
PSTPIP1	c.1213C>T	p.Arg405Cys	AD	Autoinflammatory disorders	1	659	0.00151515	158	277568	0.0005689	0.8409	1	0	140	0	1	519	0.00192308	1	1	11	23835	0.000461293	1	1
REL	c.1086delA	p.Glu363AsnfsTer11	AR	Immunodeficiencies affecting cellular and humoral immunity	2	658	0.0030303	0	0	NF	NA	NA	2	138	0.0142857	0	520	0	0.0447418	1	0	0	Not Found	NA	NA
RTEL1	c.2332C>T	p.Arg778Ter	AD or AR	Bone marrow failure	1	659	0.00151515	0	0	NF	NA	NA	1	139	0.00714286	0	520	0	0.481	1	Not Found	Not Found	Not Found	NA	NA
RTEL1	c.2879dupG	p.Leu962ProfsTer4	AD or AR	Bone marrow failure	1	659	0.00151515	0	0	NF	NA	NA	0	140	0	1	519	0.00192308	1	1	Not Found	Not Found	Not Found	NA	NA
SKIV2L	c.3055dupC	p.Arg1019ProfsTer36	AR	Combined immunodeficiencies with associated or syndromic features	2	658	0.0030303	0	0	NF	NA	NA	0	140	0	2	518	0.00384615	1	1	0	0	Not Found	NA	NA
SLC39A7	c.170del	p.Gly57AlafsTer88	AR	Predominantly antibody deficiencies	2	658	0.0030303	0	0	NF	NA	NA	0	140	0	2	518	0.00384615	1	1	0	0	Not Found	NA	NA
SPINK5	c.1658dupT	p.Glu554ArgfsTer3	AR	Combined immunodeficiencies with associated or syndromic features	2	658	0.0030303	0	0	NF	NA	NA	0	140	0	2	518	0.00384615	1	1	Not Found	Not Found	Not Found	NA	NA
SRP72	c.20_21insT	p.Val9GlyfsTer9	AD	Bone marrow failure	2	658	0.0030303	10	226684	4.41123e-05	0.0005447	0.0702718	0	140	0	2	518	0.00384615	1	1	1	19444	5.14271e-05	1	1
STAT1	c.796G>A	p.Val266Ile	AD or AR	Defects in intrinsic and innate immunity	4	656	0.00606061	675	282085	0.002387	0.1261	1	1	139	0.00714286	3	517	0.00576923	1	1	17	24949	0.000680926	0.2057	1
STAT1	c.890delA	p.Asn297ThrfsTer39	AD or AR	Defects in intrinsic and innate immunity	1	659	0.00151515	0	0	NF	NA	NA	1	139	0.00714286	0	520	0	0.481	1	Not Found	Not Found	Not Found	NA	NA
TAP1	c.147_148insA	p.Pro50ThrfsTer14	AR	Immunodeficiencies affecting cellular and humoral immunity	2	658	0.0030303	0	0	NF	NA	NA	0	140	0	2	518	0.00384615	1	1	Not Found	Not Found	Not Found	NA	NA
TBX1	c.1452del	p.Ala485ArgfsTer?	AD	Combined immunodeficiencies with associated or syndromic features	1	659	0.00151515	0	0	NF	NA	NA	0	140	0	1	519	0.00192308	1	1	Not Found	Not Found	Not Found	NA	NA
TCF3	c.1921dupC	p.His641ProfsTer61	AD	Predominantly antibody deficiencies	1	659	0.00151515	0	0	NF	NA	NA	0	140	0	1	519	0.00192308	1	1	Not Found	Not Found	Not Found	NA	NA
TCF3	c.302A>G	p.Lys101Arg	AD	Predominantly antibody deficiencies	1	659	0.00151515	2311	239173	0.00957	0.05428	1	0	140	0	1	519	0.00192308	1	1	Not Found	Not Found	Not Found	NA	NA
TERT	c.1234C>T	p.His412Tyr	AD or AR	Bone marrow failure	1	659	0.00151515	646	198258	0.003248	0.6608	1	0	140	0	1	519	0.00192308	1	1	14	18066	0.000774336	1	1
TERT	c.1323_1325del	p.Glu441del	AD or AR	Bone marrow failure	2	658	0.0030303	311	180629	0.001719	0.7333	1	0	140	0	2	518	0.00384615	1	1	5	15807	0.000316216	1	1
TERT	c.336del	p.Glu113ArgfsTer15	AD or AR	Bone marrow failure	1	659	0.00151515	0	0	NF	NA	NA	0	140	0	1	519	0.00192308	1	1	Not Found	Not Found	Not Found	NA	NA
TERT	c.560del	p.Pro187ArgfsTer164	AD or AR	Bone marrow failure	1	659	0.00151515	0	0	NF	NA	NA	0	140	0	1	519	0.00192308	1	1	Not Found	Not Found	Not Found	NA	NA
TERT	c.604G>A	p.Ala202Thr	AD or AR	Bone marrow failure	1	659	0.00151515	72	240238	0.0002996	0.5015	1	0	140	0	1	519	0.00192308	1	1	4	20808	0.000192197	1	1
THBD	c.1208G>A	p.Arg403Lys	AD	Complement deficiencies	1	659	0.00151515	257	282127	0.0009101	1	1	0	140	0	1	519	0.00192308	1	1	3	24911	0.000120414	1	1
THBD	c.1456G>T	p.Asp486Tyr	AD	Complement deficiencies	7	653	0.0106061	2115	274459	0.007647	0.5172	1	0	140	0	7	513	0.0134615	0.36	1	9	24237	0.000371195	1	1
THBD	c.1504G>C	p.Gly502Arg	AD	Complement deficiencies	2	658	0.0030303	524	263902	0.001982	0.8676	1	2	138	0.0142857	0	520	0	0.06239	1	494	22130	0.0218352	0.7493	1
TICAM1	c.1702G>A	p.Ala568Thr	AD or AR	Defects in intrinsic and innate immunity	1	659	0.00151515	820	281768	0.002902	0.7646	1	0	140	0	1	519	0.00192308	1	1	13	24931	0.000521167	1	1
TINF2	c.734C>A	p.Ser245Tyr	AD	Bone marrow failure	1	659	0.00151515	282	279130	0.001009	1	1	0	140	0	1	519	0.00192308	1	1	0	24112	0	1	1
TNFRSF13B	c.260T>A	p.Ile87Asn	AD or AR	Predominantly antibody deficiencies	1	659	0.00151515	121	282729	0.0004278	0.6849	1	0	140	0	1	519	0.00192308	1	1	2	24966	8.01025e-05	1	1
TNFRSF13B	c.310T>C	p.Cys104Arg	AD or AR	Predominantly antibody deficiencies	3	657	0.00454546	983	281907	0.003475	0.8921	1	1	139	0.00714286	2	518	0.00384615	1	1	42	24928	0.00168202	0.5937	1
TNFRSF13B	c.542C>A	p.Ala181Glu	AD or AR	Predominantly antibody deficiencies	3	657	0.00454546	1540	280552	0.005459	0.9571	1	0	140	0	3	517	0.00576923	0.8469	1	20	24928	0.000801667	1	1
TNFRSF1A	c.224C>T	p.Pro75Leu	AD	Autoinflammatory disorders	12	648	0.0181818	2001	254241	0.007809	0.00254099	0.327788	10	130	0.0714286	2	518	0.00384615	1.08173e-07	1.39543e-05	1794	20706	0.0797333	0.717547	1
TNFRSF1A	c.362G>A	p.Arg121Gln	AD	Autoinflammatory disorders	8	652	0.0121212	3646	278972	0.0129	0.9963	1	1	139	0.00714286	7	513	0.0134615	0.8639	1	78	24838	0.00313052	0.9294	1
TRIM22	c.731C>T	p.Ser244Leu	AR	Autoinflammatory disorders	2	658	0.0030303	3829	279714	0.0135041	0.0306426	1	2	138	0.0142857	0	520	0	0.995734	1	3496	24082	0.126768	0.0140315	1
TTC37	c.2448delA	p.Ala817GlnfsTer2	AR	Combined immunodeficiencies with associated or syndromic features	2	658	0.0030303	0	0	NF	NA	NA	0	140	0	2	518	0.00384615	1	1	Not Found	Not Found	Not Found	NA	NA
UNC13D	c.175G>A	p.Ala59Thr	AR	Diseases of immune dysregulation	2	658	0.0030303	4249	273923	0.01527	0.01616	1	0	140	0	2	518	0.00384615	1	1	316	24500	0.0127337	0.3347	1
UNC13D	c.2341G>A	p.Val781Ile	AR	Diseases of immune dysregulation	1	659	0.00151515	425	281841	0.001506	1	1	0	140	0	1	519	0.00192308	1	1	13	24927	0.000521251	1	1
UNC13D	c.2542A>C	p.Ile848Leu	AR	Diseases of immune dysregulation	2	658	0.0030303	262	281536	0.0009297	0.2601	1	0	140	0	2	518	0.00384615	1	1	2	24874	8.03988e-05	1	1
UNC13D	c.2553+5C>G		AR	Diseases of immune dysregulation	1	659	0.00151515	244	281622	0.0008657	1	1	0	140	0	1	519	0.00192308	1	1	12	24864	0.000482393	1	1
UNC13D	c.2782C>T	p.Arg928Cys	AR	Diseases of immune dysregulation	1	659	0.00151515	4414	232452	0.01864	0.00114651	0.1479	0	140	0	1	519	0.00192308	1	1	52	21060	0.00246305	1	1
UNC13D	c.2983G>C	p.Ala995Pro	AR	Diseases of immune dysregulation	2	658	0.0030303	247	265597	0.0009291	0.2598	1	0	140	0	2	518	0.00384615	1	1	2	24124	8.28981e-05	1	1
UNC13D	c.460C>T	p.Arg154Trp	AR	Diseases of immune dysregulation	1	659	0.00151515	32	280768	0.000114	0.1282	1	0	140	0	1	519	0.00192308	1	1	2	24866	8.04246e-05	1	1
XIAP	c.738delT	p.Asp247IlefsTer46	XLR	Diseases of immune dysregulation	1	480	0.002079	0	0	NF	NA	NA	0	94	0	1	386	0.00258398	1	1	0	0	Not Found	NA	NA
Calculated minor allele frequencies in cohort, subsets of cohort that are african American, gnomAD, gnomAD individuals of African/African American ancestry. Not that for disorders of AR inheritance identified by the study filter, MAF is calculated including individuals who are heterozygous carriers. Abbreviations: NF not found, NA not applicable
